# Supplementary material for: Inoculation of Barley (Hordeum vulgare) with the Endophyte Epichloë bromicola Affects Plant Growth, and the Microbial Community in Roots and Rhizosphere Soil
Source: J Fungi (Basel). 2022 Feb 10;8(2):172. doi: 10.3390/jof8020172 (PMC8876963; doi:10.3390/jof8020172)
Supplement: Supplementary file 1 [file jof-08-00172-s001.zip]

Archive with 3 entries (3 files):
- Figure S1.png
- Figure S2.png
- Supp-Tables.pdf
